# Supplementary material for: Optimization of DNA Extraction from Field-Collected Mammalian Whole Blood on Filter Paper for Trypanosoma cruzi (Chagas Disease) Detection
Source: Pathogens. 2021 Aug 17;10(8):1040. doi: 10.3390/pathogens10081040 (PMC8398220; doi:10.3390/pathogens10081040)
Supplement: Supplementary file 1 [file pathogens-10-01040-s001.zip]

Archive with 1 entries (1 files):
- pathogens-1219823-supplementary.pdf
